# Supplementary material for: POLRMT mutations impair mitochondrial transcription causing neurological disease
Source: Nat Commun. 2021 Feb 18;12:1135. doi: 10.1038/s41467-021-21279-0 (PMC7893070; doi:10.1038/s41467-021-21279-0)
Supplement: Supplementary file 6 — Source Data [file 41467_2021_21279_MOESM6_ESM.zip]

Archive with 2 entries (2 files):
- Olahova, Peter et al._Source data.xlsx
- __MACOSX/._Olahova, Peter et al._Source data.xlsx
